# Supplementary material for: Capsid transfer of the retrotransposon Copia controls structural synaptic plasticity in Drosophila
Source: PLoS Biol. 2025 Feb 18;23(2):e3002983. doi: 10.1371/journal.pbio.3002983 (PMC11835246; doi:10.1371/journal.pbio.3002983)
Supplement: S1 Data — Data underlying Figs 1F–1I, 2G, 3F–3K, 5D, 5E, S1G, S1H, S1J, S2A–S2F, S2K–S2P, S4B, S4D, S6F, S6G, and sequences for constructs and probes mentioned in Methods. (XLSX) [file pbio.3002983.s007.xlsx]

## Sheet: 1F
copiagag antibody flouresence
unit of measure = relative flourescence units
average normalized to WT (=1)
std err = st dev/sqrt of n
WT	copiapol-shRNA	copiagag-siRNA
1.21403	0.79656	0.306963
1.12994	0.809188	0.366191
1.10557	0.713744	0.227105
0.112307	0.318286	0.129746
1.44961	0.605849	0.871144
1.25651	0.577953	0.707225
0.991937	0.519256	0.347369
0.740096	0.470602	0.527767
0.681603	1.2132	0.554664
0.580788	1.06991	0.404458
0.716705	0.525555	0.278314
1.29965	0.764687	0.240792
0.952302	1.06656	0.673519
1.32907	0.812098	0.776457
1.43988	1.05572	0.836494
0.962442	1.09197	0.825128
1.05695	0.822008	0.622968
0.868979	0.869836	1.0879
1.08877	1.15986	0.895528
0.913494	0.924845	0.559608
0.822637	0.69
1.2524	0.72
1.15924	0.84
0.87508	0.7
	0.75
	0.63
	0.69

## Sheet: 1G
copiagag antibody flouresence
unit of measure = relative flourescence units
average normalized to WT (=1)
std err = st dev/sqrt of n
WT	copiapol-shRNA	copiagag-siRNA
1.04532	0.709567	0.191826
0.594697	0.755465	0.199904
0.974585	0.396038	0.211
0.270788	0.312717	0.0998365
1.70737	0.211466	0.930028
1.4654	0.580375	0.808252
1.12085	0.749155	0.126084
0.820998	0.641086	0.5267
0.749577	1.2972	0.656516
0.590362	1.06307	0.462051
0.786251	0.599561	0.302663
1.18581	0.645081	0.857497
1.07077	0.963291	0.578008
1.38535	0.725815	0.478954
1.23188	0.882688	0.632684
0.990181	0.936511	0.921525
0.754289	0.773221	0.545558
0.905368	0.727692	0.856487
0.823612	0.901429	0.69482
1.18806	0.784864	0.554347
1.0707	0.69
1.46246	0.72
0.989274	0.84
0.816065	0.7
	0.75
	0.63
	0.69

## Sheet: 1H
unit of measure = copies per ul
average normalized to WT (C380/CS) =1
std err = st dev/sqrt of n
C380/CS	CS	C380/attP	attP2/+	copia1-shRNA/+	copiapol-shRNA/+	copiagag-siRNA/+	C380; copia1-shRNA	C380; copiapol-shRNA	C380; copiagag-siRNA
0.589536	0.739418	0.727766	0.729863	0.787509	1.33676	1.69275	0.207235	0.207235	0.207235
0.945397	0.993717	0.976174	0.685556	0.774342	1.15567	1.27925	0.218883	0.218883	0.218883
1.12439	0.945397	0.898783	0.976067	1.39978	0.855014	1.389	0.621824	0.170566	0.310281
0.820473	0.949668	0.633766	0.941991	1.13881	1.13017	0.941991	0.0955105	0.24398	0.275866
1.52021	0.878266	0.744168	0.71714	0.868283	0.622677	0.409649	0.0991287	0.0955105	0.0955105
0.984616	1.23153	0.70239	1.34901	1.93784	1.07339	1.47299	0.655306	0.0991287	0.0991287
1.02096	0.658937	0.883373	1.02738	0.606984	1.03857	1.42349	0.249756	0.198797	0.666137
1.07269	0.848253	1.00885	0.705237		1.06256	0.427588		0.15705	0.427057
0.921728						0.614616		0.156415
								0.154358

## Sheet: 1I
unit of measure = copies per ul
average normalized to WT (C380/CS) =1
std err = st dev/sqrt of n
C380/CS	CS	C380/attP	attP2/+	copia1-shRNA/+	copiapol-shRNA/+	copiagag-siRNA/+	C380; copia1-shRNA	C380; copiapol-shRNA	C380; copiagag-siRNA
1.47249	1.21898	1.21493	1.5731	0.592635	1.79979	0.924984	0.713068	1.11181	0.870957
0.779292	0.95919	1.07019	0.46376	0.916595	0.893793	0.61442	0.665607	0.348354	0.851319
0.864585	0.924984	0.913651	0.737254	1.06578	0.676942	1.1646	0.701795	0.651224	0.642481
1.0403	0.941991	0.768506	0.747428	1.29674	1.03087	1.27722	0.685938	0.180523	0.619374
0.78096	0.611582	0.848492	0.84163	0.747856	1.18273	0.834483	0.677214	0.329159	0.627535
1.15003	1.39946	1.75998	0.48558	0.81086	1.09664	1.2192	0.770156	0.330481	0.6311
1.29829	1.34901	1.28203	2.04298	1.12782	1.16635	0.983966	0.856599	0.401844	0.39269
1.0068	0.805345	0.931213	1.35421	0.810907	0.824633	1.52531	0.392556	0.697428	0.328657
0.850953	1.54081	0.956315	1.88241				0.308336	0.429419	0.352224
0.873435		0.420934					0.347702	0.805713	0.318452
0.884001								0.191296	0.325052
0.998858								0.123216	0.353915

## Sheet: 2G
% of particles labeling with corresponding antibody
each row represents a different grid
average for all repeats were determined
std err = stdev/sq rt of n
α-copiagag	α-dArc1	both	no label
45	17.5	0	37.5
50	8.69565	0	41.3043
56.4103	17.9487	0	25.641
57.5	15	0	27.5
71.0526	13.1579	0	15.7895
38.4615	34.6154	0	26.9231
56	22	0	22
52.459	27.8688	0	19.6721
51.1628	18.6046	0	30.2326
54.2857	8.57143	0	37.1429
55.5556	30.5556	0	13.8889
64.1509	26.4151	0	9.43396
48.3871	22.5806	0	29.0323
60.7143	17.8571	0	21.4286
70	12	0	18
53.6232	23.1884	0	23.1884
46.6667	23.3333	0	30
57.4074	14.8148	0	27.7778
62.069	17.2414	0	20.6897

## Sheet: 3F
unit of measure = relative flourescence units
average normalized to WT (=1)
std err = st dev/sqrt of n
WT	copiapol	copiagag
0.483943	1.04623	1.33261
0.345347	1.17592	1.38253
0.338562	1.60527	1.32125
1.87441	2.46854	1.25587
1.95774	1.27493	1.57933
0.991227	2.31191	1.42698
0.987745	2.09254	2.01265
0.855495	1.67987	1.41388
1.5231	2.00117	1.56095
0.120452	1.79634	1.33058
1.31185	2.26958	1.43283
1.21013	2.27907
1.17026	2.00905
0.829735	1.44883

## Sheet: 3G
unit of measure = relative flourescence units
average normalized to WT (=1)
std err = st dev/sqrt of n
WT	copiapol	copiagag
0.514909	2.01722	2.02415
0.463346	1.88275	1.71785
0.488048	2.21598	1.86386
1.57636	1.85805	1.4488
1.95733	2.25411	1.34303
1.05827	1.92609	1.25922
0.818072	1.79365	1.78206
1.0169	1.98548	1.82615
1.17948	2.03644	1.39972
0.405894	1.70326	1.48826
1.41073	2.03152	1.66634
1.11065	1.46804	2.08429
1.2017	1.98457	2.01509
0.798297

## Sheet: 3H
unit of measure = relative flourescence units
average normalized to WT (=1)
std err = st dev/sqrt of n
WT	dArc1-RNAi
0.740064	2.22293
0.76548	1.11245
1.52478	1.60869
0.969676	2.54925
1.04282	1.47569
1.44292	1.56819
1.00245	1.53894
0.6359	1.35471
1.14108	1.20335
0.97509	1.17723
0.907146	1.4674
1.17033	1.12458
0.68227	1.05949
0.938273
0.922585
1.0192
1.12356
1.0898
0.906581
1.05202

## Sheet: 3I
unit of measure = relative flourescence units
average normalized to WT (=1)
std err = st dev/sqrt of n
WT	dArc1-RNAi
0.715132	2.45328
1.08603	1.69611
1.4891	1.48312
0.709734	1.97854
1.01598	1.80216
0.776998	1.43852
0.942519	1.37431
0.904448	1.59806
1.28581	1.9878
1.22682	1.58618
1.01705	1.2565
1.18118	1.13473
0.64921	1.29058
1.07146
1.23658
0.865438
1.0282
0.829285
0.969042
1.35295

## Sheet: 3J
unit of measure = copies per ul
average normalized to WT (C380/CS) =1
std err = st dev/sqrt of n
C380/CS	CS	C380/attP	attP2/+	copia1-shRNA/+	copiapol-shRNA/+	copiagag-siRNA/+	C380; copia1-shRNA	C380; copiapol-shRNA	C380; copiagag-siRNA
1.28131	0.7379	0.675189	1.24523	1.07382	1.16238	1.31896	1.20542	1.41591	1.627
1.17856	0.986877	1.15613	1.13023	1.30226	1.06586	1.11125	1.11767	3.10098	1.79461
0.984417	0.744252	1.13873	1.25635	1.23483	0.355563	1.23211	1.50984	3.33729	2.03984
0.974989	0.933529	1.26153	1.10958	0.362614	1.45579	1.36037	1.69855	3.8788	1.2203
1.20424	0.91709	1.07754	1.2088	0.370335	0.98956	1.22449	1.65357	5.65354	1.62404
1.46344	1.81928	1.35259	1.06692	1.45588	1.13573	1.1046	1.67476	4.11194	2.08655
1.20601	0.827623	1.06184	0.451029	1.15511	0.946357	0.67584	3.53786	4.65472	1.93695
1.10502	0.962033	1.42075	0.325745	1.02203	0.945655	0.689272	1.59552	4.43309	1.89243
0.255442	0.773548	0.779256	0.35619	1.05057	1.19858	0.436415	1.42857	2.99798	2.36746
0.34657	0.660979	0.767661	0.444892	0.993749	1.26682	0.679103	2.72007	2.69489	1.95307

[truncated: 24 more sheets: 3K, 5D, 5E, 5J, S1G, S1H, S1J, S2A, S2B, S2C, S2D, S2E, S2F, S2K, S2L, S2M, S2N, S2O, S2P, S4B & D …]
